# Supplementary material for: Chromosome-Level Genome Assembly of Red Sea Bream (Pagrus major) Reveals Integration of Heterospecific Sperm-Derived Genetic Material in Artificial Gynogenesis
Source: Biomolecules. 2025 Nov 24;15(12):1648. doi: 10.3390/biom15121648 (PMC12731029; doi:10.3390/biom15121648)
Supplement: Supplementary file 1 [file biomolecules-15-01648-s001.zip]

Archive with 21 entries (18 files):
- Sanger sequencing/
- Sanger sequencing/original sequence/
- Sanger sequencing/original sequence/Mei_gd-1.ab1
- Sanger sequencing/original sequence/Mei_gd-2.ab1
- Sanger sequencing/original sequence/Mei_gd-3.ab1
- Sanger sequencing/original sequence/Mit_gd-1.ab1
- Sanger sequencing/original sequence/Mit_gd-2.ab1
- Sanger sequencing/original sequence/Mit_gd-3.ab1
- Sanger sequencing/original sequence/P.major-1.ab1
- Sanger sequencing/original sequence/P.major-2.ab1
- Sanger sequencing/original sequence/P.major-3.ab1
- Sanger sequencing/Vector-trimmed sequence/
- Sanger sequencing/Vector-trimmed sequence/Mei_gd-1.ab1
- Sanger sequencing/Vector-trimmed sequence/Mei_gd-2.ab1
- Sanger sequencing/Vector-trimmed sequence/Mei_gd-3.ab1
- Sanger sequencing/Vector-trimmed sequence/Mit_gd-1.ab1
- Sanger sequencing/Vector-trimmed sequence/Mit_gd-2.ab1
- Sanger sequencing/Vector-trimmed sequence/Mit_gd-3.ab1
- Sanger sequencing/Vector-trimmed sequence/P.major-1.ab1
- Sanger sequencing/Vector-trimmed sequence/P.major-2.ab1
- Sanger sequencing/Vector-trimmed sequence/P.major-3.ab1
